# Supplementary material for: Role of Polyoxometalate Contents in Polypyrrole: Linear Actuation and Energy Storage
Source: Materials (Basel). 2022 May 18;15(10):3619. doi: 10.3390/ma15103619 (PMC9145510; doi:10.3390/ma15103619)
Supplement: Supplementary file 1 [file materials-15-03619-s001.zip]

Archive with 1 entries (1 files):
- materials-1672603-supplementary.pdf
